# Supplementary material for: Post-Vaccination Surveillance of Invasive Pneumococcal Disease in Ghana
Source: Diseases. 2026 May 7;14(5):162. doi: 10.3390/diseases14050162 (PMC13205543; doi:10.3390/diseases14050162)
Supplement: Supplementary file 1 [file diseases-14-00162-s001.zip]

Archive with 1 entries (1 files):
- diseases-4172558-supplementary.pdf
